# Supplementary material for: Revision of the West Indian Wattius Kaszab (Tenebrionidae, Toxicini, Eudysantina) with lectotype designations for Pascoe’s South American species
Source: Zookeys. 2015 Nov 18;(537):111–30. doi: 10.3897/zookeys.537.6115 (PMC4714051; doi:10.3897/zookeys.537.6115)
Supplement: XML Treatment for Wattius cucullatus [file zookeys.537.6115-treatment1.xml]

<!DOCTYPE tp:taxon-treatment
  PUBLIC "-//TaxonX//DTD Taxonomic Treatment Publishing DTD v0 20100105//EN" "tax-treatment-NSO.dtd">
<tp:taxon-treatment xmlns:tp="http://www.plazi.org/taxpub"><tp:treatment-meta><kwd-group><label>Taxon classification</label><kwd><named-content content-type="kingdom">Animalia</named-content></kwd><kwd><named-content content-type="order">Coleoptera</named-content></kwd><kwd><named-content content-type="family">Tenebrionidae</named-content></kwd></kwd-group><mixed-citation publication-type="journal"><person-group><name><surname>Smith</surname><given-names>Aaron D.</given-names></name><name><surname>Sanchez</surname><given-names>Lucio A.</given-names></name></person-group><article-title>Revision of the West Indian <italic><tp:taxon-name><tp:taxon-name-part taxon-name-part-type="genus">Wattius</tp:taxon-name-part></tp:taxon-name></italic> Kaszab (<tp:taxon-name><tp:taxon-name-part taxon-name-part-type="family">Tenebrionidae</tp:taxon-name-part></tp:taxon-name>, <tp:taxon-name><tp:taxon-name-part taxon-name-part-type="tribe">Toxicini</tp:taxon-name-part></tp:taxon-name>, <tp:taxon-name><tp:taxon-name-part taxon-name-part-type="subtribe">Eudysantina</tp:taxon-name-part></tp:taxon-name>) with lectotype designations for Pascoe’s South American species</article-title><source>Zookeys</source><day>18</day><month>11</month><year>2015</year><volume>2015</volume><issue>537</issue><fpage>111</fpage><lpage>130</lpage><pub-id pub-id-type="doi">10.3897/zookeys.537.6115</pub-id></mixed-citation></tp:treatment-meta><tp:nomenclature><tp:taxon-name>
                        <tp:taxon-name-part taxon-name-part-type="genus">Wattius</tp:taxon-name-part>
                        <tp:taxon-name-part taxon-name-part-type="species">cucullatus</tp:taxon-name-part>
                    </tp:taxon-name><tp:taxon-authority>(Pascoe)</tp:taxon-authority><xref ref-type="fig" rid="F1">Figures 1–4</xref><tp:nomenclature-citation-list><tp:nomenclature-citation><tp:taxon-name><tp:taxon-name-part taxon-name-part-type="genus">Calymmus</tp:taxon-name-part> <tp:taxon-name-part taxon-name-part-type="species">cucullatus</tp:taxon-name-part></tp:taxon-name><comment> Pascoe, 1871: 349</comment></tp:nomenclature-citation><tp:nomenclature-citation><tp:taxon-name><tp:taxon-name-part taxon-name-part-type="genus">Calymmus</tp:taxon-name-part> <tp:taxon-name-part taxon-name-part-type="species">asperulus</tp:taxon-name-part></tp:taxon-name><comment> Pascoe, 1871: 350; synonymized in <xref ref-type="bibr" rid="B1">Champion 1886</xref>: 225</comment></tp:nomenclature-citation><tp:nomenclature-citation><tp:taxon-name><tp:taxon-name-part taxon-name-part-type="genus">Wattius</tp:taxon-name-part> <tp:taxon-name-part taxon-name-part-type="species">cucullatus</tp:taxon-name-part></tp:taxon-name><comment> (Pascoe); <xref ref-type="bibr" rid="B6">Kaszab 1982</xref>: 50</comment></tp:nomenclature-citation></tp:nomenclature-citation-list></tp:nomenclature><tp:treatment-sec sec-type="type material"><title>Type material.</title><p>LECTOTYPE, here designated, (male) labeled: on pink oval (a) “Rio”; (b) “<tp:taxon-name><tp:taxon-name-part taxon-name-part-type="genus">Calymmus</tp:taxon-name-part></tp:taxon-name> / <tp:taxon-name><tp:taxon-name-part taxon-name-part-type="species">cucullatus</tp:taxon-name-part></tp:taxon-name> / Type Pasc”; (c) on white circle with orange border “Type”; (d) “Pascoe. / Coll. / 93–60.”; (e) on blue paper “Tenebrionid Base / Aaron D. Smith / Catalog # 14794”; (f) on red paper, “LECTOTYPE / <tp:taxon-name><tp:taxon-name-part taxon-name-part-type="genus">Calymmus</tp:taxon-name-part></tp:taxon-name> / <tp:taxon-name><tp:taxon-name-part taxon-name-part-type="species">cucullatus</tp:taxon-name-part></tp:taxon-name> / Pascoe / det. ADSmith 2015” (<abbrev xmlns:xlink="http://www.w3.org/1999/xlink" content-type="institution" xlink:title="The Natural History Museum, London, United Kingdom. Max Barclay" xlink:type="simple">BMNH</abbrev>).</p></tp:treatment-sec><tp:treatment-sec sec-type="Note"><title>Note.</title><p>Specimen designated as lectotype appears to be the one figured in the original publication (<xref ref-type="bibr" rid="B8">Pascoe 1871</xref>). No indication of the number of specimens in the original type series is given; however, it is possible that this was not the only individual.</p></tp:treatment-sec><tp:treatment-sec sec-type="material"><title>Additional material examined.</title><p>Thirteen specimens. Six labeled “BRAZIL: Sta. Catarina / Nova Teutonia / [dates from Jan. 1975, Nov. 1977, and Mar. 1977] / F. Plaumann” (<abbrev xmlns:xlink="http://www.w3.org/1999/xlink" content-type="institution" xlink:title="California Academy of Sciences, San Francisco, CA, USA. Norm Penny" xlink:type="simple">CASC</abbrev> - 3♂, 2♀, <named-content xmlns:xlink="http://www.w3.org/1999/xlink" content-type="dwc:institutional_code" xlink:type="simple">EMEC</named-content> - 1♂). Five labeled “Lanca / St. Cath. Brazil / Oct. 1944” (<named-content xmlns:xlink="http://www.w3.org/1999/xlink" content-type="dwc:institutional_code" xlink:type="simple">AMNH</named-content> - 1♂, 4♀ ). One female labeled “Cauna / S.Cath., Brazil / Dec. 1948” (<named-content xmlns:xlink="http://www.w3.org/1999/xlink" content-type="dwc:institutional_code" xlink:type="simple">AMNH</named-content>). One female labeled “Rio Vermelho / S.Cath., Brazil / I. 1946” (<named-content xmlns:xlink="http://www.w3.org/1999/xlink" content-type="dwc:institutional_code" xlink:type="simple">AMNH</named-content>).</p></tp:treatment-sec><tp:treatment-sec sec-type="Diagnosis"><title>Diagnosis.</title><p><italic><tp:taxon-name><tp:taxon-name-part taxon-name-part-type="genus">Wattius</tp:taxon-name-part> <tp:taxon-name-part taxon-name-part-type="species">cucullatus</tp:taxon-name-part></tp:taxon-name></italic> can be separated from all other known members of the genus based on the following character combination: Frontoclypeal suture strongly incised, frons shallowly depressed anterior to eyes; pronotal horn strongly produced, apex weakly bifurcated in males, prosternal process deflexed behind coxae, rarely with small projecting tubercle near apex; flight wings fully developed, meso- and metacoxae separated by more than mesocoxal width; femora lacking smooth rounded callosities; outer margins of tibia flat with two indistinct rows of callosities, apical spine absent on all tibia in males, all male femora with rounded protuberance on anterior edge of basal half.</p></tp:treatment-sec><tp:treatment-sec><!--Section generated to contain objects referenced in tp:taxon-treatment.--><fig id="F1" position="float" orientation="portrait"><label>Figures 1–4.</label><caption><p><italic><tp:taxon-name><tp:taxon-name-part taxon-name-part-type="genus">Wattius</tp:taxon-name-part> <tp:taxon-name-part taxon-name-part-type="species">cucullatus</tp:taxon-name-part></tp:taxon-name></italic> (Pascoe), Lectotype. <bold>1</bold> Dorsal habitus <bold>2</bold> Lateral habitus <bold>3</bold> Ventral habitus <bold>4</bold> Close-up of meso-leg.</p></caption><graphic xmlns:xlink="http://www.w3.org/1999/xlink" xlink:href="zookeys-537-111-g001.jpg" position="float" orientation="portrait" xlink:type="simple" id="oo_65479.jpg"/></fig></tp:treatment-sec><ref-list><ref id="B1"><mixed-citation xmlns:xlink="http://www.w3.org/1999/xlink" xlink:type="simple"><person-group><name name-style="western"><surname>Champion</surname><given-names>GC</given-names></name></person-group> (<year>1886</year>) <article-title><tp:taxon-name><tp:taxon-name-part taxon-name-part-type="class">Insecta</tp:taxon-name-part></tp:taxon-name>. <tp:taxon-name><tp:taxon-name-part taxon-name-part-type="order">Coleoptera</tp:taxon-name-part></tp:taxon-name>. Vol. IV. Part 1. <tp:taxon-name><tp:taxon-name-part taxon-name-part-type="clade">Heteromera</tp:taxon-name-part></tp:taxon-name> (part).</article-title> In: <person-group><name name-style="western"><surname>Godman</surname><given-names>FD</given-names></name><name name-style="western"><surname>Salvin</surname><given-names>O</given-names></name></person-group> (<role>Eds</role>) <source>Biologia Centrali-Americana</source>. <publisher-name>Taylor and Francis</publisher-name>, <publisher-loc>London</publisher-loc>, <fpage>137</fpage>–<lpage>264</lpage>. </mixed-citation></ref><ref id="B6"><mixed-citation xmlns:xlink="http://www.w3.org/1999/xlink" xlink:type="simple"><person-group><name name-style="western"><surname>Kaszab</surname><given-names>Z</given-names></name></person-group> (<year>1982</year>) <article-title>Die Tenebrioniden Neukaledoniens und der Loyaute-Inseln (<tp:taxon-name><tp:taxon-name-part taxon-name-part-type="order">Coleoptera</tp:taxon-name-part></tp:taxon-name>).</article-title> <source>Folia Entomologica Hungarica</source> <volume>43</volume>: <fpage>1</fpage>–<lpage>294</lpage>. </mixed-citation></ref><ref id="B8"><mixed-citation xmlns:xlink="http://www.w3.org/1999/xlink" xlink:type="simple"><person-group><name name-style="western"><surname>Pascoe</surname><given-names>FP</given-names></name></person-group> (<year>1871</year>) <article-title>Notes on <tp:taxon-name><tp:taxon-name-part taxon-name-part-type="order">Coleoptera</tp:taxon-name-part></tp:taxon-name>, with descriptions of new genera and species Part i.</article-title> <source>The Annals and Magazine of Natural History</source> <volume>8</volume>: <fpage>345</fpage>–<lpage>361</lpage>, pl. xiv. doi: <ext-link xlink:type="simple" ext-link-type="doi" xlink:href="10.1080/00222937108696503">10.1080/00222937108696503</ext-link> </mixed-citation></ref></ref-list></tp:taxon-treatment>
