# Supplementary material for: Revision of the West Indian Wattius Kaszab (Tenebrionidae, Toxicini, Eudysantina) with lectotype designations for Pascoe’s South American species
Source: Zookeys. 2015 Nov 18;(537):111–30. doi: 10.3897/zookeys.537.6115 (PMC4714051; doi:10.3897/zookeys.537.6115)
Supplement: XML Treatment for Wattius asperulus [file zookeys.537.6115-treatment2.xml]

<!DOCTYPE tp:taxon-treatment
  PUBLIC "-//TaxonX//DTD Taxonomic Treatment Publishing DTD v0 20100105//EN" "tax-treatment-NSO.dtd">
<tp:taxon-treatment xmlns:tp="http://www.plazi.org/taxpub"><tp:treatment-meta><kwd-group><label>Taxon classification</label><kwd><named-content content-type="kingdom">Animalia</named-content></kwd><kwd><named-content content-type="order">Coleoptera</named-content></kwd><kwd><named-content content-type="family">Tenebrionidae</named-content></kwd></kwd-group><mixed-citation publication-type="journal"><person-group><name><surname>Smith</surname><given-names>Aaron D.</given-names></name><name><surname>Sanchez</surname><given-names>Lucio A.</given-names></name></person-group><article-title>Revision of the West Indian <italic><tp:taxon-name><tp:taxon-name-part taxon-name-part-type="genus">Wattius</tp:taxon-name-part></tp:taxon-name></italic> Kaszab (<tp:taxon-name><tp:taxon-name-part taxon-name-part-type="family">Tenebrionidae</tp:taxon-name-part></tp:taxon-name>, <tp:taxon-name><tp:taxon-name-part taxon-name-part-type="tribe">Toxicini</tp:taxon-name-part></tp:taxon-name>, <tp:taxon-name><tp:taxon-name-part taxon-name-part-type="subtribe">Eudysantina</tp:taxon-name-part></tp:taxon-name>) with lectotype designations for Pascoe’s South American species</article-title><source>Zookeys</source><day>18</day><month>11</month><year>2015</year><volume>2015</volume><issue>537</issue><fpage>111</fpage><lpage>130</lpage><pub-id pub-id-type="doi">10.3897/zookeys.537.6115</pub-id></mixed-citation></tp:treatment-meta><tp:nomenclature><tp:taxon-name>
                        <tp:taxon-name-part taxon-name-part-type="genus">Wattius</tp:taxon-name-part>
                        <tp:taxon-name-part taxon-name-part-type="species">asperulus</tp:taxon-name-part>
                    </tp:taxon-name><tp:taxon-authority>(Pascoe)</tp:taxon-authority><tp:taxon-status xmlns:xlink="http://www.w3.org/1999/xlink" xlink:type="simple">new status</tp:taxon-status><xref ref-type="fig" rid="F2">Figures 5–6</xref><tp:nomenclature-citation-list><tp:nomenclature-citation><tp:taxon-name><tp:taxon-name-part taxon-name-part-type="genus">Calymmus</tp:taxon-name-part> <tp:taxon-name-part taxon-name-part-type="species">asperulus</tp:taxon-name-part></tp:taxon-name><comment> Pascoe, 1871: 350</comment></tp:nomenclature-citation></tp:nomenclature-citation-list></tp:nomenclature><tp:treatment-sec sec-type="type material"><title>Type material.</title><p>LECTOTYPE, here designated, (male) labeled: on pink oval (a) “Colombia”; (b) “<tp:taxon-name><tp:taxon-name-part taxon-name-part-type="genus">Calymmus</tp:taxon-name-part></tp:taxon-name> / <tp:taxon-name><tp:taxon-name-part taxon-name-part-type="species">asperulus</tp:taxon-name-part></tp:taxon-name> / Type Pasc”; (c) on white circle with orange border “Type”; (d) “Pascoe. / Coll. / 93–60.”; (e) on blue paper “Tenebrionid Base / Aaron D. Smith / Catalog # 14322”; (f) on red paper, “LECTOTYPE / <tp:taxon-name><tp:taxon-name-part taxon-name-part-type="genus">Calymmus</tp:taxon-name-part></tp:taxon-name> / <tp:taxon-name><tp:taxon-name-part taxon-name-part-type="species">asperulus</tp:taxon-name-part></tp:taxon-name> Pascoe / det. ADSmith 2015” (<abbrev xmlns:xlink="http://www.w3.org/1999/xlink" content-type="institution" xlink:title="The Natural History Museum, London, United Kingdom. Max Barclay" xlink:type="simple">BMNH</abbrev>).</p></tp:treatment-sec><tp:treatment-sec sec-type="material"><title>Additional material examined.</title><p>Two specimens, both from Colombia. One female labeled “P’to. Berrio / Ant. Colomb” (<named-content xmlns:xlink="http://www.w3.org/1999/xlink" content-type="dwc:institutional_code" xlink:type="simple">FMNH</named-content>) and one male labeled “Colombia” (<named-content xmlns:xlink="http://www.w3.org/1999/xlink" content-type="dwc:institutional_code" xlink:type="simple">HNHM</named-content>).</p></tp:treatment-sec><tp:treatment-sec sec-type="Diagnosis"><title>Diagnosis.</title><p><italic><tp:taxon-name><tp:taxon-name-part taxon-name-part-type="genus">Wattius</tp:taxon-name-part> <tp:taxon-name-part taxon-name-part-type="species">asperulus</tp:taxon-name-part></tp:taxon-name></italic> can be separated from <italic><tp:taxon-name><tp:taxon-name-part taxon-name-part-type="genus">Wattius</tp:taxon-name-part> <tp:taxon-name-part taxon-name-part-type="species">cucullatus</tp:taxon-name-part></tp:taxon-name></italic> and the West Indian members of the genus based on the following character combination: Frontoclypeal suture strongly incised, frons shallowly depressed anterior to eyes and raised into near vertical ridge above eyes to cranial apex; pronotal horn strongly produced, apex expanded and spatulate in males, prosternal process raised behind coxae; wings fully developed, meso- and metacoxae separated by more than mesocoxal width; femora lacking smooth rounded callosities; outer margins of tibia flat with two indistinct rows of callosities, apical spine present on all tibia in males, all male femora lacking rounded protuberances.</p></tp:treatment-sec><tp:treatment-sec sec-type="Discussion"><title>Discussion.</title><p><italic><tp:taxon-name><tp:taxon-name-part taxon-name-part-type="genus">Wattius</tp:taxon-name-part> <tp:taxon-name-part taxon-name-part-type="species">asperulus</tp:taxon-name-part></tp:taxon-name></italic> was synonymized under <italic><tp:taxon-name><tp:taxon-name-part taxon-name-part-type="genus">Wattius</tp:taxon-name-part> <tp:taxon-name-part taxon-name-part-type="species">cucullatus</tp:taxon-name-part></tp:taxon-name></italic> by <xref ref-type="bibr" rid="B1">Champion (1886)</xref>. Champion’s rationale was that the separation between <italic><tp:taxon-name><tp:taxon-name-part taxon-name-part-type="genus">Wattius</tp:taxon-name-part> <tp:taxon-name-part taxon-name-part-type="species">cucullatus</tp:taxon-name-part></tp:taxon-name></italic> and <italic><tp:taxon-name><tp:taxon-name-part taxon-name-part-type="genus">Wattius</tp:taxon-name-part> <tp:taxon-name-part taxon-name-part-type="species">asperulus</tp:taxon-name-part></tp:taxon-name></italic> could not be maintained based on the variability displayed in the specimens, which ranged from Mexico to Argentina, available to him. However, a large series of <abbrev xmlns:xlink="http://www.w3.org/1999/xlink" content-type="institution" xlink:title="The Natural History Museum, London, United Kingdom. Max Barclay" xlink:type="simple">BMNH</abbrev> specimens identified as <italic><tp:taxon-name><tp:taxon-name-part taxon-name-part-type="genus">Wattius</tp:taxon-name-part> <tp:taxon-name-part taxon-name-part-type="species">cucullatus</tp:taxon-name-part></tp:taxon-name></italic> by Champion, and corresponding to many of the localities listed in the Biologia Centrali-Americana, represents an estimated seven <italic><tp:taxon-name><tp:taxon-name-part taxon-name-part-type="genus">Wattius</tp:taxon-name-part></tp:taxon-name></italic> species that are only now being described (Smith in prep.).</p><!--PageBreak--></tp:treatment-sec><tp:treatment-sec><!--Section generated to contain objects referenced in tp:taxon-treatment.--><fig id="F2" position="float" orientation="portrait"><label>Figures 5–6.</label><caption><p><italic><tp:taxon-name><tp:taxon-name-part taxon-name-part-type="genus">Wattius</tp:taxon-name-part> <tp:taxon-name-part taxon-name-part-type="species">asperulus</tp:taxon-name-part></tp:taxon-name></italic> (Pascoe), Lectotype. <bold>5</bold> Dorsal habitus <bold>6</bold> Lateral habitus.</p></caption><graphic xmlns:xlink="http://www.w3.org/1999/xlink" xlink:href="zookeys-537-111-g002.jpg" position="float" orientation="portrait" xlink:type="simple" id="oo_65480.jpg"/></fig></tp:treatment-sec><ref-list><ref id="B1"><mixed-citation xmlns:xlink="http://www.w3.org/1999/xlink" xlink:type="simple"><person-group><name name-style="western"><surname>Champion</surname><given-names>GC</given-names></name></person-group> (<year>1886</year>) <article-title><tp:taxon-name><tp:taxon-name-part taxon-name-part-type="class">Insecta</tp:taxon-name-part></tp:taxon-name>. <tp:taxon-name><tp:taxon-name-part taxon-name-part-type="order">Coleoptera</tp:taxon-name-part></tp:taxon-name>. Vol. IV. Part 1. <tp:taxon-name><tp:taxon-name-part taxon-name-part-type="clade">Heteromera</tp:taxon-name-part></tp:taxon-name> (part).</article-title> In: <person-group><name name-style="western"><surname>Godman</surname><given-names>FD</given-names></name><name name-style="western"><surname>Salvin</surname><given-names>O</given-names></name></person-group> (<role>Eds</role>) <source>Biologia Centrali-Americana</source>. <publisher-name>Taylor and Francis</publisher-name>, <publisher-loc>London</publisher-loc>, <fpage>137</fpage>–<lpage>264</lpage>. </mixed-citation></ref></ref-list></tp:taxon-treatment>
