# Supplementary material for: Revision of the West Indian Wattius Kaszab (Tenebrionidae, Toxicini, Eudysantina) with lectotype designations for Pascoe’s South American species
Source: Zookeys. 2015 Nov 18;(537):111–30. doi: 10.3897/zookeys.537.6115 (PMC4714051; doi:10.3897/zookeys.537.6115)
Supplement: XML Treatment for Wattius viatorus [file zookeys.537.6115-treatment5.xml]

<!DOCTYPE tp:taxon-treatment
  PUBLIC "-//TaxonX//DTD Taxonomic Treatment Publishing DTD v0 20100105//EN" "tax-treatment-NSO.dtd">
<tp:taxon-treatment xmlns:tp="http://www.plazi.org/taxpub"><tp:treatment-meta><kwd-group><label>Taxon classification</label><kwd><named-content content-type="kingdom">Animalia</named-content></kwd><kwd><named-content content-type="order">Coleoptera</named-content></kwd><kwd><named-content content-type="family">Tenebrionidae</named-content></kwd></kwd-group><mixed-citation publication-type="journal"><person-group><name><surname>Smith</surname><given-names>Aaron D.</given-names></name><name><surname>Sanchez</surname><given-names>Lucio A.</given-names></name></person-group><article-title>Revision of the West Indian <italic><tp:taxon-name><tp:taxon-name-part taxon-name-part-type="genus">Wattius</tp:taxon-name-part></tp:taxon-name></italic> Kaszab (<tp:taxon-name><tp:taxon-name-part taxon-name-part-type="family">Tenebrionidae</tp:taxon-name-part></tp:taxon-name>, <tp:taxon-name><tp:taxon-name-part taxon-name-part-type="tribe">Toxicini</tp:taxon-name-part></tp:taxon-name>, <tp:taxon-name><tp:taxon-name-part taxon-name-part-type="subtribe">Eudysantina</tp:taxon-name-part></tp:taxon-name>) with lectotype designations for Pascoe’s South American species</article-title><source>Zookeys</source><day>18</day><month>11</month><year>2015</year><volume>2015</volume><issue>537</issue><fpage>111</fpage><lpage>130</lpage><pub-id pub-id-type="doi">10.3897/zookeys.537.6115</pub-id></mixed-citation></tp:treatment-meta><tp:nomenclature><tp:taxon-name>
                        <tp:taxon-name-part taxon-name-part-type="genus">Wattius</tp:taxon-name-part>
                        <tp:taxon-name-part taxon-name-part-type="species">viatorus</tp:taxon-name-part>
                        <object-id xmlns:xlink="http://www.w3.org/1999/xlink" content-type="zoobank" xlink:type="simple">http://zoobank.org/7E9D769E-76D0-4BDF-A1EE-78B7C2D2ED71</object-id>
                    </tp:taxon-name><tp:taxon-authority>Smith &amp; Sanchez</tp:taxon-authority><tp:taxon-status xmlns:xlink="http://www.w3.org/1999/xlink" xlink:type="simple">sp. n.</tp:taxon-status><xref ref-type="fig" rid="F3">Figures 7</xref><xref ref-type="fig" rid="F7">, 14–15</xref><xref ref-type="fig" rid="F8">, 16–17</xref><!--PageBreak--></tp:nomenclature><tp:treatment-sec sec-type="type material"><title>Type material.</title><p>HOLOTYPE (male) labeled: (a) “Cayamas / 29.5 Cuba”; (b) “EASchwarz / Collector”; (c) “Tenebrionid Base / Aaron D. Smith / Catalog # 14184”; (d) on red paper “HOLOTYPE / <tp:taxon-name><tp:taxon-name-part taxon-name-part-type="genus">Wattius</tp:taxon-name-part></tp:taxon-name> / <tp:taxon-name><tp:taxon-name-part taxon-name-part-type="species">viatorus</tp:taxon-name-part></tp:taxon-name> / Smith &amp; Sanchez 2015” (<named-content xmlns:xlink="http://www.w3.org/1999/xlink" content-type="dwc:institutional_code" xlink:type="simple">USNM</named-content>). ALLOTYPE (female) labeled: (a) “Cayamas / 23.5 Cuba”; (b) “EASchwarz / Collector”; (c) “Tenebrionid Base / Aaron D. Smith / Catalog # 14183”; (d) On red paper “ALLOTYPE / <tp:taxon-name><tp:taxon-name-part taxon-name-part-type="genus">Wattius</tp:taxon-name-part></tp:taxon-name> / <tp:taxon-name><tp:taxon-name-part taxon-name-part-type="species">viatorus</tp:taxon-name-part></tp:taxon-name> / Smith &amp; Sanchez 2015” (<named-content xmlns:xlink="http://www.w3.org/1999/xlink" content-type="dwc:institutional_code" xlink:type="simple">USNM</named-content>). PARATYPES (49 specimens) (all bearing the label “PARATYPE / <tp:taxon-name><tp:taxon-name-part taxon-name-part-type="genus">Wattius</tp:taxon-name-part></tp:taxon-name> / <tp:taxon-name><tp:taxon-name-part taxon-name-part-type="species">viatorus</tp:taxon-name-part></tp:taxon-name> / Smith &amp; Sanchez 2015” on yellow paper and the database label “Tenebrionid Base / Aaron D. Smith / Catalog # ”, for convenience tenebrioniDBase catalog numbers are listed as TB# without quotations). PARATYPE (female) labeled: (a) “Cayamas / 24.5 Cuba”; (b) “EASchwarz / Collector”; (c) TB# 14155; (<named-content xmlns:xlink="http://www.w3.org/1999/xlink" content-type="dwc:institutional_code" xlink:type="simple">USNM</named-content>). PARATYPE (male) labeled: (a) “Cayamas / 25.5 Cuba”; (b) “EASchwarz / Collector”; (c) TB# 14156; (<named-content xmlns:xlink="http://www.w3.org/1999/xlink" content-type="dwc:institutional_code" xlink:type="simple">USNM</named-content>). PARATYPE (male) labeled: (a) “Cayamas / 12.3 Cuba”; (b) “EASchwarz / Collector”; (c) TB # 14157; (<named-content xmlns:xlink="http://www.w3.org/1999/xlink" content-type="dwc:institutional_code" xlink:type="simple">USNM</named-content>). PARATYPE (male) labeled: (a) “Cayamas / 7.2 Cuba”; (b) “EASchwarz / Collector”; (c) TB # 14158; (<named-content xmlns:xlink="http://www.w3.org/1999/xlink" content-type="dwc:institutional_code" xlink:type="simple">USNM</named-content>). PARATYPE (male) labeled: (a) “Cayamas / 26.2 Cuba”; (b) “EASchwarz / Collector”; (c) TB # 14159; (<named-content xmlns:xlink="http://www.w3.org/1999/xlink" content-type="dwc:institutional_code" xlink:type="simple">USNM</named-content>). PARATYPE (male) labeled: (a) “Cayamas / 8.5 Cuba”; (b) “EASchwarz / Collector”; (c) TB# 14160; (<named-content xmlns:xlink="http://www.w3.org/1999/xlink" content-type="dwc:institutional_code" xlink:type="simple">USNM</named-content>). PARATYPE (male) labeled: (a) “Cayamas / 8.5 Cuba”; (b) “EASchwarz / Collector”; (c) TB# 14161; (<named-content xmlns:xlink="http://www.w3.org/1999/xlink" content-type="dwc:institutional_code" xlink:type="simple">USNM</named-content>). PARATYPE (female) labeled: (a) “Cayamas / 10.2 Cuba”; (b) “EASchwarz / Collector”; (c) TB# 14162; (<named-content xmlns:xlink="http://www.w3.org/1999/xlink" content-type="dwc:institutional_code" xlink:type="simple">USNM</named-content>). PARATYPE (male) labeled: (a) “Cayamas / 10.6 Cuba”; (b) “EASchwarz / Collector”; (c) TB# 14163; (<named-content xmlns:xlink="http://www.w3.org/1999/xlink" content-type="dwc:institutional_code" xlink:type="simple">USNM</named-content>). PARATYPE (male) labeled: (a) “Cayamas / 11.3 Cuba”; (b) “EASchwarz / Collector”; (c) TB # 14164”; (<named-content xmlns:xlink="http://www.w3.org/1999/xlink" content-type="dwc:institutional_code" xlink:type="simple">USNM</named-content>). PARATYPE (male) labeled: (a) “Cayamas / 15.3 Cuba”; (b) “EASchwarz / Collector”; (c) TB# 14165; (<named-content xmlns:xlink="http://www.w3.org/1999/xlink" content-type="dwc:institutional_code" xlink:type="simple">USNM</named-content>). PARATYPE (male) labeled: (a) “Cayamas / 15.3 Cuba”; (b) “EASchwarz / Collector”; (c) TB # 14166; (<named-content xmlns:xlink="http://www.w3.org/1999/xlink" content-type="dwc:institutional_code" xlink:type="simple">USNM</named-content>). PARATYPE (female) labeled: (a) “Cayamas / Cuba, Baker”; (b) “4175”; (c) TB# 14167; (<named-content xmlns:xlink="http://www.w3.org/1999/xlink" content-type="dwc:institutional_code" xlink:type="simple">USNM</named-content>). PARATYPE (male) labeled: (a) “BAHAMAS: ANDROS ID. / London Ridge, 2.7 mi. N., / 0.8 mi. E., Forfar Field /Stn.,30.IV.1994-012, / R.S. Anderson, high / interior coppice”; (b) TB # 14169; (<named-content xmlns:xlink="http://www.w3.org/1999/xlink" content-type="dwc:institutional_code" xlink:type="simple">WIBF</named-content>). PARATYPE (female) labeled: (a) “BAHAMAS: ANDROS ID. / London Ridge, 2.7 mi. N., / 0.8 mi. E., Forfar Field /Stn.,30.IV.1994-<!--PageBreak-->012, / R.S. Anderson, high / interior coppice”; (b) TB # 14170; (<named-content xmlns:xlink="http://www.w3.org/1999/xlink" content-type="dwc:institutional_code" xlink:type="simple">WIBF</named-content>). PARATYPE (female) labeled: (a) “BAHAMAS: ANDROS ID. / London Ridge, 2.7 mi. N., / 0.8 mi. E., Forfar Field /Stn.,30.IV.1994-012, / R.S. Anderson, high / interior coppice”; (b) TB # 14171; (<named-content xmlns:xlink="http://www.w3.org/1999/xlink" content-type="dwc:institutional_code" xlink:type="simple">WIBF</named-content>). PARATYPE (female) labeled: (a) “BAHAMA IS; N. Andros Is. / Atala Coppice, 10 km WNW / Stafford Creek town / 13.VI.1983”; (b) “Collector: / B.D. Valentine / and family”; (c) “<named-content xmlns:xlink="http://www.w3.org/1999/xlink" content-type="dwc:institutional_code" xlink:type="simple">OSUC</named-content> <ext-link xmlns:xlink="http://www.w3.org/1999/xlink" ext-link-type="uri" xlink:href="http://hol.osu.edu/spmInfo.html?id=OSUC%20524309" xlink:type="simple">524309</ext-link>”; (d) TB # 14172. PARATYPE (male) labeled: (a) ”Cienfuegos / 3-22-39 CUBA / J.C. Biddley”; (b) TB # 14173; (<named-content xmlns:xlink="http://www.w3.org/1999/xlink" content-type="dwc:institutional_code" xlink:type="simple">CUIC</named-content>). PARATYPE (female) labeled (a) “BAHAMAS: ANDROS ID. / Fresh Creek, Androsia / Factory, 26.IV.1994-006 / R.S. Anderson beating / interior dry coppice”; (b) TB # 14168; (<named-content xmlns:xlink="http://www.w3.org/1999/xlink" content-type="dwc:institutional_code" xlink:type="simple">WIBF</named-content>). PARATYPE (male) labeled (a) “South Bimini Isl. / Bahamas,B.W.I. / August 15, 1951 / C.&amp; P.Vaurie”; (b) TB # 14175; (<named-content xmlns:xlink="http://www.w3.org/1999/xlink" content-type="dwc:institutional_code" xlink:type="simple">AMNH</named-content>). PARATYPE (male) labeled (a) “BAHAMAS: ANDROS ID. / London Ridge, 2.7 mi. N., / 0.8 mi. E., Forfar Field / Stn.,30.IV.1994-012, / R.S. Anderson, high / interior coppice”; (b) TB # 14179; (<named-content xmlns:xlink="http://www.w3.org/1999/xlink" content-type="dwc:institutional_code" xlink:type="simple">WIBF</named-content>). PARATYPE (male) labeled (a) “BAHAMAS: ANDROS ID. / London Ridge, 2.7 mi. N., / 0.8 mi. E., Forfar Field / Stn.,30.IV.1994-012, / R.S. Anderson, high / interior coppice”; (b) TB # 14179; (<named-content xmlns:xlink="http://www.w3.org/1999/xlink" content-type="dwc:institutional_code" xlink:type="simple">WIBF</named-content>). PARATYPE (female) labeled (a) “BAHAMAS: ANDROS ID. / London Ridge, 2.7 mi. N., / 0.8 mi. E., Forfar Field Stn., / 5-6.V.1994, R.S. Anderson, / high interior coppice beating”; (b) TB # 14180; (<named-content xmlns:xlink="http://www.w3.org/1999/xlink" content-type="dwc:institutional_code" xlink:type="simple">WIBF</named-content>). PARATYPE (female) labeled (a) “South Bimini Isl. / Bahamas, B.W.I. / July 23,1951 / C. &amp; P. Vaurie”; (b) TB # 13782.; (<named-content xmlns:xlink="http://www.w3.org/1999/xlink" content-type="dwc:institutional_code" xlink:type="simple">AMNH</named-content>). PARATYPE (female) labeled (a) “South Bimini Isl. / Bahamas, B.W.I. / August 15,1951 / C. &amp; P. Vaurie”; (b) TB# 14176.; (<named-content xmlns:xlink="http://www.w3.org/1999/xlink" content-type="dwc:institutional_code" xlink:type="simple">AMNH</named-content>). PARATYPE (male) labeled (a) “South Bimini Isl. / Bahamas, B.W.I. / July 23,1951 / C. &amp; P. Vaurie”; (b) TB# 13783.; (<named-content xmlns:xlink="http://www.w3.org/1999/xlink" content-type="dwc:institutional_code" xlink:type="simple">AMNH</named-content>). PARATYPE (female) labeled (a) “South Bimini Isl. / Bahamas, B.W.I. / August 18,1951 / C. &amp; P. Vaurie”; (b) TB # 14177.; (<named-content xmlns:xlink="http://www.w3.org/1999/xlink" content-type="dwc:institutional_code" xlink:type="simple">AMNH</named-content>). PARATYPE (female) labeled (a) “South Bimini Isl. / Bahamas, B.W.I. / July 5,1951 / C. &amp; P. Vaurie”; (b) TB # 14178”.; (<named-content xmlns:xlink="http://www.w3.org/1999/xlink" content-type="dwc:institutional_code" xlink:type="simple">AMNH</named-content>). Two PARATYPES (female) (CMNC) labeled (a) “Guanahacabibes / Pen.,P.R.Cuba / July 3-4,1956 / C.&amp;P.Vaurie”; (b) TB#’s 14181, 14182. PARATYPE (female) labeled (a) “BAHAMAS: ANDROS ID. / Fresh Creek, Androsia / Factory, 26.IV.1994-006 / R.S. Anderson beating / interior dry coppice”; (b) TB # 14684.; (CMNC). Two PARATYPE (female) (CMNC) labeled (a) “BAHAMAS: ANDROS ID. / London Ridge, 2.7 mi. N., / 0.8 mi. E., Forfar Field / Stn., 28.IV.1994-011, / R.S. Anderson, high / interior coppice beat”; (b) TB #’s 14682, 14683. Two PARATYPES (male) and one (female) (CMNC) labeled (a) “BAHAMAS: ANDROS ID. / London Ridge, 2.7 mi. N., / 0.8 mi. E., Forfar Field / Stn., 30.IV.1994-012, / R.S. Anderson, high / interior coppice”; (b) TB#’s 14685, 14686, 14687. Three PARATYPES (male) and one (female) (<abbrev xmlns:xlink="http://www.w3.org/1999/xlink" content-type="institution" xlink:title="Museum für Naturkunde der Humboldt-Universität, Berlin, Germany Bernd Jaeger" xlink:type="simple">ZMHB</abbrev>) labelled (a) “Hist.-Coll (<tp:taxon-name><tp:taxon-name-part taxon-name-part-type="order">Coleoptera</tp:taxon-name-part></tp:taxon-name>) / Nr. 46143 / Bolitophagus spec. / Cuba, Muller / Zool. mus. Berlin”; (b) TB #’s 14758, 14759, 14760, 14761. Seven PARATYPES (unknown sex) labeled (a) “Liho? Del Infierno? / Agosto 15/28”; (b) “Field Mus. Nat. His. / 1966 / A. Bierig Colln. / Acc. Z - 13812”; (c) TB# 14763, 14765, 14766.; (<named-content xmlns:xlink="http://www.w3.org/1999/xlink" content-type="dwc:institutional_code" xlink:type="simple">FMNH</named-content>). Two PARATYPES (unknown sex) labeled (a) “Rm 14, Vinales / Agosto 14/28”; (b) “Field Mus. Nat. His. / 1966 / A. Bierig Colln. / Acc. Z - 13812”; (c) TB# 14764; (<named-content xmlns:xlink="http://www.w3.org/1999/xlink" content-type="dwc:institutional_code" xlink:type="simple">FMNH</named-content>).</p></tp:treatment-sec><tp:treatment-sec sec-type="Diagnosis"><title>Diagnosis.</title><p><italic><tp:taxon-name><tp:taxon-name-part taxon-name-part-type="genus">Wattius</tp:taxon-name-part> <tp:taxon-name-part taxon-name-part-type="species">viatorus</tp:taxon-name-part></tp:taxon-name></italic> can be separated from the other West Indian members of the genus based on the following character combination: flight wings fully devel<!--PageBreak-->oped, meso- and metacoxae separated by more than mesocoxal width; pronotal horn strongly produced, apex expanded and bifurcated in males; femora lacking smooth rounded callosities; outer margins of tibia lacking distinct rows callosities, apical spine present on all tibia in males.</p></tp:treatment-sec><tp:treatment-sec sec-type="Description"><title>Description</title><p><bold>(Male).</bold> Length 4.4–6.4 mm, width 1.8–2.6 mm (n = 44 specimens). Body, excepting antennae, eyes, underside of head, scutellum, tarsi, and coxae generally coated with thin shellac, often capturing debris on surface. Color ferruginous to black. <bold>Head</bold>: Frons and clypeus with dense deep foveae, somewhat shallower on clypeus, each fovea with one decumbent scale-like setae near center. Rounded setose tubercle lacking minute pit at apex present above eye, setae curved towards tubercle apex; tubercles absent between apex of eye and frontoclypeal margin. Frontoclypeal suture distinct, deeply impressed; clypeus with sharp lip along anterior margin, margin straight. Epistoma between eye and clypeus raised, rarely with one or two low tuber<!--PageBreak-->cles weakly indicated. Deep impression present around eye from epistoma to apex. Eye reniform; emarginate at epistoma anteriorly, ventral lobe larger than dorsal, with micro-granulate and punctate triangular callus posterior to middle of eye. Labrum with transverse medial ridge, long golden setae present from ridge to anterior margin on dorsal surface, margin straight with setae on vertical surface. Mandible bifid at apex; maxillary palp four segmented, apical segment securiform; mentum trapezoidal, widest at anterior margin, medial longitudinal ridge present, strongest near anterior margin. Antenna with distinct three segmented club, club lighter than preceding segments and tomentose, antennomeres 10 and 11 fused, with sinus visible near lateral edges; antennomere 3 approximately 1.3× length of antennomere 4, antennomeres 4–8 subequal in length. <bold>Prothorax</bold>: Pronotal disc weakly convex, widest anterior to middle; densely, nearly confluently, deeply foveate, each fovea with one decumbent scale-like setae; densely tuberculate submedially, each tubercle bearing apical minute <!--PageBreak-->pit and covered in scale- like setae curved towards apex; anterior fourth of pronotum giving rise to raised medial horn, horn gradually sloping towards head, strongly expanded and either distinctly bifid or weakly medially emarginate in apical third of length; posterior fourth of pronotum with slight medial depression, lacking tubercles, near scutellum; lateral margin distinct and crenulate; anterior apices strongly produced and acute, posterior apices acute, not projecting. Hypomeron densely deeply foveate, each fovea with one decumbent scale-like setae. Prosternum anterior to coxa approximately as long as coxal cavity, medially nearly level with prosternal process; prosternal process raised between coxa, apex acute, projecting behind coxa. <bold>Pterothorax</bold>: Wings fully developed. Elytron parallel sided to posterior fourth, before sharply sloping and tapering caudad; stria weakly indicated by deep rounded punctures, interstria with somewhat regularly spaced tubercles and decumbent scale-like setae, tubercle structure as described for those on head and pronotum; 4th, 7th, and 10th interstria with tubercles forming weak costae, tubercles between 4th and 7th interstria and elytron suture occasionally forming irregular transverse costae. Scutellum glabrous and impunctate, ~1.4× wider than long, U- to approximately pentagonal in shape. Mesoventrite short, sparsely setose, distinctly emarginate behind prosternal process and forming submedial ridges anterior to mesocoxal cavities, mesocoxal cavities open. Metaventrite long, separating meso- and metacoxal cavities by more than mesocoxal cavity length, transversely rugose, sparsely setose with decumbent scale-like setae, moderately shallowly punctate around base of setae. All other ventrites on the pterothorax micro-granulate, often obscured by shellac, with decembent scale-like setae. <bold>Legs</bold>: Mesotrocantin exposed; femora lacking spines or other protrusions, sculpturing finely transversely rugose, lacking callosities, decumbent scale-like setae emerging from shallow folds throughout; tibia clothed in decumbent scale-like setae, outer margins lacking distinct rows of elongate smooth callosities, inner apical margin with socketed spurs vestigial to absent at base of small apical spine, patch of golden setae present on apical spines of all tibia; tarsal formula 5-5-4, venter of distal tarsomere on all legs with sparse golden setae, venter of all other tarsomeres clothed with dense long golden setae. <bold>Abdomen</bold>: Ventrites clothed in sparse decumbent scale-like setae, base of setae set in moderately sized punctures; abdominal intercoxal process wider than prosternal process, anterior margin straight to weakly rounded; intersegmental membranes concealed; ventrite 5 lacking submarginal groove; abdominal defensive reservoirs present; sternite viii weakly sclerotized and setose, deeply medially emarginate, emargination V-shaped; parameres fused, sharply acuminate to apex and weakly curved ventrad.</p><p><bold>Female.</bold> Similar to male, but lacking apical tibial spine and horn not as strongly expanded and/or bifid at apex.</p></tp:treatment-sec><tp:treatment-sec sec-type="Distribution"><title>Distribution.</title><p>Cuba, Bahamas: South Bimini and North Andros Islands. Label data indicates that specimens have been collected between sea level and 20 meters in elevation.</p></tp:treatment-sec><tp:treatment-sec sec-type="Etymology"><title>Etymology.</title><p>The species epithet is a noun in apposition from the Latin <italic>viator</italic>, meaning traveler or tourist, due to the distribution of the species on multiple islands considered to be vacation destinations.</p><!--PageBreak--></tp:treatment-sec><tp:treatment-sec><!--Section generated to contain objects referenced in tp:taxon-treatment.--><fig id="F3" position="float" orientation="portrait"><label>Figure 7.</label><caption><p>Distribution map of West Indian <italic><tp:taxon-name><tp:taxon-name-part taxon-name-part-type="genus">Wattius</tp:taxon-name-part></tp:taxon-name></italic> spp. Red squares = <italic><tp:taxon-name><tp:taxon-name-part taxon-name-part-type="genus">Wattius</tp:taxon-name-part> <tp:taxon-name-part taxon-name-part-type="species">andersoni</tp:taxon-name-part></tp:taxon-name></italic> sp. n., green triangles = <italic><tp:taxon-name><tp:taxon-name-part taxon-name-part-type="genus">Wattius</tp:taxon-name-part> <tp:taxon-name-part taxon-name-part-type="species">emmabaconae</tp:taxon-name-part></tp:taxon-name></italic> sp. n., purple circles = <italic><tp:taxon-name><tp:taxon-name-part taxon-name-part-type="genus">Wattius</tp:taxon-name-part> <tp:taxon-name-part taxon-name-part-type="species">viatorus</tp:taxon-name-part></tp:taxon-name></italic> sp. n.</p></caption><graphic xmlns:xlink="http://www.w3.org/1999/xlink" xlink:href="zookeys-537-111-g003.jpg" position="float" orientation="portrait" xlink:type="simple" id="oo_65481.jpg"/></fig><fig id="F7" position="float" orientation="portrait"><label>Figures 14–15.</label><caption><p><italic><tp:taxon-name><tp:taxon-name-part taxon-name-part-type="genus">Wattius</tp:taxon-name-part> <tp:taxon-name-part taxon-name-part-type="species">viatorus</tp:taxon-name-part></tp:taxon-name></italic> sp. n., Holotype (male). <bold>14</bold> Dorsal habitus <bold>15</bold> Lateral habitus.</p></caption><graphic xmlns:xlink="http://www.w3.org/1999/xlink" xlink:href="zookeys-537-111-g007.jpg" position="float" orientation="portrait" xlink:type="simple" id="oo_65485.jpg"/></fig><fig id="F8" position="float" orientation="portrait"><label>Figures 16–17.</label><caption><p><italic><tp:taxon-name><tp:taxon-name-part taxon-name-part-type="genus">Wattius</tp:taxon-name-part> <tp:taxon-name-part taxon-name-part-type="species">viatorus</tp:taxon-name-part></tp:taxon-name></italic> sp. n., Allotype (female). <bold>16</bold> Dorsal habitus <bold>17</bold> Lateral habitus.</p></caption><graphic xmlns:xlink="http://www.w3.org/1999/xlink" xlink:href="zookeys-537-111-g008.jpg" position="float" orientation="portrait" xlink:type="simple" id="oo_65486.jpg"/></fig></tp:treatment-sec></tp:taxon-treatment>
